# Supplementary material for: circCPA4 acts as a prognostic factor and regulates the proliferation and metastasis of glioma
Source: J Cell Mol Med. 2019 Aug 19;23(10):6658–65. doi: 10.1111/jcmm.14541 (PMC6787466; doi:10.1111/jcmm.14541)
Supplement: Supplementary file 1 [file JCMM-23-6658-s001.xlsx]

## Sheet: Sheet1
The sequences of siRNAs used in this study
siRNA	Species	Sequences
si-NC	Human	UUCUCCGAACGUGUCACGUTT
si-circCPA4#1	Human	GAGTTTCAAACCGATTATGGATT
si-circCPA4#2	Human	AATGTGAGTTTCAAACCGATT
si-circCPA4#3	Human	ATGTGAGTTTCAAACCGATTATT
Primer sequences for qRT-PCRs used in this study
Construct	Species	Direction	Sequence (5' - 3')
circCPA4	Human	Forward	ACAGCATCTGGTGTGTGCTT
		Reverse	CCCTTTCCTGCAAAACTAGC
18S	Human	Forward	TTAATTCCGATAACGAACGAGA
		Reverse	CGCTGAGCCAGTCAGTGTAG
β-actin	Human	Forward	AGCGAGCATCCCCCAAAGTT
		Reverse	GGGCACGAAGGCTCATCATT
GAPDH	Human	Forward	GGAGCGAGATCCCTCCAAAAT
		Reverse	GGCTGTTGTCATACTTCTCATGG
CPA4	Human	Forward	AGGTGGATACTGTTCATTGGGG
		Reverse	TTGCTGATCTCGTCTCCATTTC
